# Supplementary material for: Cell density-dependent antibiotic tolerance to inhibition of the elongation machinery requires fully functional PBP1B
Source: Commun Biol. 2022 Feb 3;5:107. doi: 10.1038/s42003-022-03056-x (PMC8813938; doi:10.1038/s42003-022-03056-x)
Supplement: Supplementary file 3 — Supplementary Data 1 [file 42003_2022_3056_MOESM3_ESM.xlsx]

## Sheet: FIG 1
	T0	T1	T2	T2.5	T3	T3.5	T4	T4.5	T5	T5.5	T6	T6.5	T7	T7.5	T8	T8.5	T9
WT	0	0.006	0.03	0.081	0.201	0.46	0.71	1.25	1.59	1.93	2.46	2.66	2.82	3.12	3.47	3.56	3.82
T0	0	0.006	0.025	0.051	0.13	0.25	0.3	0.36	0.43	0.53	0.61	0.71	0.85	1.03	1.25	1.42	1.65
T1	0	0.006	0.03	0.069	0.16	0.33	0.44	0.5	0.77	1.02	1.33	1.59	1.72	1.89	2.11	2.29	2.43
T2	0	0.007	0.031	0.082	0.22	0.48	0.68	1.09	1.6	2.17	2.45	2.69	2.71	3.19	3.15	3.27	3.46
T3	0	0.006	0.031	0.078	0.202	0.47	0.74	1.18	1.65	2.26	2.71	2.82	2.96	3.41	3.32	3.32	3.32
T4	0	0.006	0.03	0.084	0.295	0.49	0.81	1.2	1.52	2.11	2.5	2.71	3.07	3.51	3.58	3.61	3.55
T5	0	0.007	0.036	0.086	0.252	0.5	0.8	1.31	1.76	2.09	2.46	3.02	3.03	3.29	3.56	3.58	3.52
T6	0	0.007	0.039	0.087	0.276	0.54	0.88	1.51	1.74	2.13	2.57	2.68	2.91	3.07	3.26	3.46	3.49

## Sheet: Fig 2
Fig 2a	T0	T1	T2	T2.5	T3	T3.5	T4	T4.5	T5	T5.5	T6	T6.5	T7	T7.5
Wt	0	0.001	0.022	0.073	0.197	0.407	0.69	1.07	1.45	1.83	2.12	2.35	2.48	2.68
WtA22	0	0.001	0.015	0.044	0.109	0.245	0.33	0.47	0.64	0.83	1.12	1.27	1.58	1.66
WtA22*	0	0.001	0.026	0.09	0.231	0.412	0.69	1.17	1.52	2.01	2.41	2.66	2.7	2.89
1:1'	0	0	0	0	0.117	0.307	0.46	0.8	1.4	1.62	1.77	2.05	2.31	2.33
1:1*	0	0	0	0	0.11	0.267	0.42	0.75	1.11	1.51	1.86	2.09	2.11	2.27
1:10'	0	0	0	0	0.018	0.066	0.17	0.31	0.46	0.79	1.3	1.52	1.7	2
1:10*	0	0	0	0	0.017	0.056	0.13	0.26	0.45	0.6	1.14	1.24	1.24	1.88
1:100'	0	0	0	0	0.002	0.005	0.016	0.047	0.13	0.21	0.43	0.78	0.98	1.38
1:100*	0	0	0	0	0.003	0.004	0.012	0.03	0.072	0.13	0.15	0.14	0.17	0.24
Fig. 2b	0	1	2	2.5	3	3.5	4	4.5	5	5.5	6	6.5
1:1000'	0.004	0.008	0.045	0.128	0.34	0.58	0.96	1.36	1.81	2.22	2.4	2.48
1:100'	0.027	0.07	0.35	0.71	1.29	1.51	2.04	2.48	2.89	3.09	3.33	3.29
1:10'	0.279	0.7	1.47	1.76	2.2	2.3	2.63	2.81	3.02	3.28	3.53	3.46
1:1000*	0.004	0.007	0.028	0.066	0.15	0.27	0.32	0.44	0.52	0.61	0.8	0.86
1:100*	0.027	0.06	0.33	0.51	0.88	1.13	1.49	1.91	2.1	2.19	2.34	2.21
1:10*	0.27	0.73	1.33	1.76	2.06	2.26	2.33	2.53	2.83	2.86	2.97	2.86
Fig. 2c	T0	T1	T1.5	T2	T2.5	T3	T3.5	T4	T4.5	T5
.1'	0.1	0.175	0.3	0.7	1.21	1.55	1.53	1.82	1.88	1.83
.05'	0.05	0.084	0.185	0.4	0.73	1.32	1.56	1.52	1.58	1.76
.025'	0.025	0.042	0.094	0.23	0.48	1.03	1.38	1.45	1.6	1.77
.0125'	0.0125	0.023	0.053	0.14	0.37	0.62	1.09	1.52	1.59	1.74
.1*	0.1	0.154	0.266	0.6	1.21	1.2	1.37	1.69	1.42	1.66
.05*	0.05	0.079	0.167	0.33	0.57	0.92	1.25	1.33	1.39	1.58
.025*	0.025	0.04	0.084	0.17	0.42	0.56	0.86	0.98	1.24	1.39
.0125*	0.0125	0.021	0.046	0.09	0.23	0.4	0.61	0.68	0.79	1.17

## Sheet: Fig. 3
Fi.g 3a	T0	T1	T2	T2.5	T3	T3.5	T4	T4.5	T5	T5.5	T6
Fresh Wt	0	0.002	0.015	0.04	0.106	0.269	0.48	0.71	1.23	1.32	1.54
Fresh Wt10	0	0.002	0.015	0.035	0.091	0.214	0.3	0.36	0.49	0.59	0.79
Fresh Wt10*	0	0.003	0.02	0.054	0.148	0.319	0.51	0.74	1.09	1.22	1.52
Spent Wt	0	0.004	0.021	0.056	0.148	0.33	0.49	0.84	1.19	1.29	1.61
Spent Wt10	0	0.005	0.019	0.041	0.107	0.185	0.28	0.38	0.49	0.73	0.98
Spent Wt10*	0	0.006	0.024	0.063	0.167	0.316	0.54	0.78	0.98	1.29	1.33
Fig. 3b	T0	T1	T2	T2.5	T3	T3.5	T4	T4.5	T5	T5.5	T6	T6.5
Fresh	0	0.005	0.027	0.073	0.221	0.435	0.73	1.2	1.5	2.27	2.56	3.28
Fresh A22	0	0.005	0.025	0.058	0.156	0.283	0.38	0.55	0.75	0.82	1.05	1.11
Fresh A22*	0	0.005	0.032	0.087	0.261	0.448	0.88	1.23	1.4	2.48	2.88	3.11
Spent	0	0.007	0.028	0.07	0.195	0.339	0.67	0.93	1.3	1.62	1.86	1.99
Spent A22	0	0.006	0.024	0.054	0.134	0.26	0.36	0.55	0.7	0.9	1.19	1.27
Spent A22*	0	0.006	0.033	0.085	0.231	0.36	0.7	1.1	1.22	1.4	1.43	1.87

## Sheet: Fig. 4
Fig. 4a	T0	T1	T2	T2.5	T3	T3.5	T4	T4.5	T5	T5.5	T6	T6.5
WT	0	0.005	0.025	0.063	0.166	0.367	0.52	0.98	1.33	1.51	1.73	1.86
A22	0	0.005	0.024	0.072	0.196	0.399	0.6	1.03	1.38	1.35	1.5	1.86
Mecillinam	0	0.005	0.028	0.073	0.199	0.394	0.58	0.99	1.42	1.75	1.86	1.86
Ampicillin	0	0.004	0.03	0.08	0.22	0.363	0.042	0.037	0.035	0.035	0.034	0.035
Kanamycin	0	0.005	0.025	0.063	0.169	0.312	0.319	0.318	0.317	0.312	0.309	0.31
Chloramphenicol	0	0.004	0.026	0.07	0.195	0.245	0.253	0.258	0.258	0.261	0.261	0.261
Tetracycline	0	0.005	0.028	0.077	0.212	0.267	0.272	0.278	0.284	0.294	0.299	0.298
Rifampicin	0	0.005	0.03	0.082	0.229	0.27	0.258	0.258	0.258	0.258	0.26	0.261
Gentamycin	0	0.004	0.022	0.065	0.147	0.189	0.173	0.173	0.163	0.155	0.146	0.14
Cefsulodin	0	0.005	0.026	0.066	0.177	0.371	0.57	0.57	0.73	0.68	0.63	0.63
Cephalexin	0	0.006	0.028	0.074	0.2	0.373	0.43	0.8	0.79	0.49	0.48	0.43
Phosfomycin	0	0.006	0.029	0.076	0.207	0.285	0.045	0.045	0.036	0.032	0.032	0.032
Fig. 4 b-c	T0	T1	T2	T2.5	T3	T3.5	T4	T4.5	T5	T5.5	T6	T6.5	T7	T7.5	T8	T8.5
Wt 40	0	0.001	0.054	0.18	0.397	0.705	1.31	1.73	2.52	2.99	3.64	3.77	4.16	4.42	4.72	5.03
Ts 40	0	0.013	0.059	0.117	0.102	0.106	0.16	0.22	0.31	0.43	0.62	0.8	0.96	1.06	1.23	1.36
Wt 30	0	0.002	0.007	0.014	0.028	0.055	0.105	0.2	0.3	0.53	0.7	1.05	1.18	1.65	1.67	2.15
Ts 30	0	0.005	0.021	0.042	0.084	0.172	0.311	0.65	1.02	1.72	2.45	3.44	3.91	4.19	4.35	4.54
Wt T1	0	0.002	0.016	0.059	0.213	0.402	0.7	1.2	1.77	2.3	2.92	3.3	3.86	4.2	4.45	4.78
Ts T1	0	0.006	0.042	0.123	0.173	0.18	0.25	0.31	0.39	0.54	0.76	0.86	0.99	1.1	1.37	1.62
Wt T2	0	0.002	0.007	0.02	0.072	0.246	0.5	0.77	1.42	1.95	2.77	3.25	3.79	4.22	4.51	4.74
Ts T2	0	0.006	0.021	0.065	0.219	0.366	0.78	1.19	1.34	1.33	1.46	1.47	1.66	1.8	1.97	2.1
Wt T3	0	0.003	0.008	0.015	0.028	0.076	0.27	0.53	0.84	1.36	1.8	2.37	2.95	3.29	3.53	3.97
Ts T3	0	0.006	0.02	0.041	0.082	0.246	0.63	1.22	2.09	2.33	2.45	2.46	2.43	2.47	2.56	2.69
Wt T4	0	0.003	0.008	0.015	0.029	0.055	0.108	0.29	0.65	1.2	1.73	2.3	2.99	3.41	3.75	4.13
Ts T4	0	0.006	0.021	0.043	0.089	0.181	0.314	0.82	1.63	2.43	2.98	3.18	3.59	3.88	3.8	3.82
Fig. e-f	T0	T1	T2	T2.5	T3	T3.5	T4	T4.5	T5	T5.5	T6	T6.5	T7
Wt 40	0	0.006	0.071	0.23	0.441	0.74	1.32	1.77	2.46	2.95	3.31	3.79	4.12
Ts 40	0	0.009	0.056	0.114	0.169	0.1	0.08	0.083	0.086	0.093	0.101	0.119	0.129
Wt 30	0	0.003	0.007	0.013	0.021	0.038	0.064	0.112	0.25	0.31	0.35	0.48	0.8
Ts 30	0	0.004	0.011	0.019	0.033	0.064	0.113	0.204	0.36	0.61	0.65	0.79	0.93
Wt T1	0	0.003	0.021	0.063	0.223	0.47	0.71	1.22	1.66	2.21	2.81	3.16	3.66
Ts T1	0	0.004	0.026	0.064	0.144	0.22	0.23	0.17	0.205	0.209	0.232	0.267	0.322
Wt T2	0	0.003	0.007	0.019	0.063	0.23	0.48	0.71	1.29	1.8	2.45	3.13	3.67
Ts T2	0	0.004	0.01	0.029	0.088	0.21	0.44	0.56	0.64	0.75	0.91	1.11	1.32
Wt T3	0	0.003	0.007	0.011	0.019	0.052	0.17	0.43	0.62	1.15	1.57	2.07	2.7
Ts T3	0	0.004	0.01	0.018	0.032	0.093	0.28	0.6	0.91	1.03	1.28	1.57	1.86
Wt T4	0	0.003	0.006	0.011	0.018	0.033	0.057	0.14	0.45	0.8	1.49	1.91	2.67
Ts T4	0	0.004	0.01	0.018	0.03	0.066	0.104	0.27	0.66	1	1.23	1.46	1.88

## Sheet: Fig. 5
Fig. 5a,c	T0	T1	T2	T2.5	T3	T3.5	T4	T4.5	T5	T5.5	T6
Wt	0	0.005	0.027	0.061	0.163	0.418	0.62	1.22	1.57	1.83	2.4
A22	0	0.005	0.023	0.052	0.127	0.285	0.28	0.37	0.49	0.57	0.78
A22*	0	0.006	0.027	0.076	0.207	0.442	0.77	1.22	1.75	2.33	2.73
ΔPBP1A	0	0.008	0.032	0.08	0.217	0.508	0.96	1.39	1.97	2.55	3
ΔPBP1A A22	0	0.007	0.025	0.057	0.134	0.265	0.28	0.37	0.58	0.77	1.08
ΔPBP1A A22*	0	0.007	0.035	0.085	0.25	0.524	1.07	1.71	2.01	2.38	3.02
ΔPBP1B	0	0.003	0.008	0.02	0.053	0.16	0.25	0.45	0.8	1.13	1.53
ΔPBP1B A22	0	0.002	0.002	0.002	0.002	0	0	0	0	0	0
ΔPBP1B A22*	0	0.004	0.011	0.029	0.078	0.236	0.32	0.32	0.34	0.26	0.21
Fig. 5b,d	T0	T1	T2	T2.5	T3	T3.5	T4	T4.5	T5	T5.5	T6
Wt	0	0.005	0.018	0.045	0.116	0.298	0.49	0.91	1.37	1.75	2.25
Mec	0	0.005	0.017	0.04	0.094	0.187	0.17	0.15	0.13	0.12	0.12
Mec*	0	0.005	0.018	0.047	0.128	0.324	0.55	1	1.53	2.03	2.28
ΔPBP1A	0	0.008	0.035	0.094	0.252	0.499	0.93	1.53	2.02	2.66	3
ΔPBP1A Mec	0	0.008	0.031	0.072	0.151	0.162	0.11	0.11	0.11	0.13	0.11
ΔPBP1A Mec*	0	0.009	0.04	0.114	0.294	0.502	0.99	1.42	1.92	2.11	2.57
ΔPBP1B	0	0.003	0.009	0.02	0.048	0.125	0.27	0.47	0.79	1.12	1.51
ΔPBP1B Mec	0	0.001	0.001	0.001	0.001	0	0	0	0	0	0
ΔPBP1B Mec*	0	0.003	0.008	0.026	0.069	0.187	0.31	0.12	0.07	0.057	0.045
Fig. 5e	T0	T1	T2	T2.5	T3	T3.5	T4	T4.5	T5	T5.5	T6	T6.5	T7	T7.5	T8
WT	0	0.006	0.029	0.079	0.207	0.443	0.72	1.26	1.52	2.18	2.57	2.89	2.85
WtA	0	0.006	0.028	0.063	0.149	0.226	0.4	0.55	0.68	0.78	0.88	0.92	1.09
WT A22*	0	0.007	0.036	0.096	0.244	0.448	0.82	1.21	1.8	2.39	2.8	3.02	3.17
envC	0	0.003	0.013	0.032	0.082	0.206	0.393	0.57	0.89	1.53	1.85	2.03	2.37	2.44	2.65
envCA	0	0.002	0.009	0.012	0.017	0.022	0.027	0.028	0.024	0.022	0.019	0.018	0.016	0.016	0.015
envCA*	0	0.003	0.017	0.042	0.108	0.233	0.298	0.38	0.46	0.58	0.75	0.95	1.11	1.34	1.51
tusE	0	0.005	0.011	0.017	0.027	0.046	0.077	0.13	0.23	0.41	0.54	0.71	1	1.38	1.63
yccKA	0	0.005	0.01	0.014	0.021	0.028	0.038	0.056	0.087	0.144	0.212	0.28	0.34	0.43	0.57
tusE A22*	0	0.005	0.012	0.019	0.031	0.055	0.101	0.163	0.29	0.44	0.53	0.68	0.88	1.22	1.64
Fig. 5f	T0	T1	T2	T2.5	T3	T3.5	T4	T4.5	T5	T5.5	T6	T6.5
Lb	0	0.005	0.029	0.076	0.242	0.448	0.81	1.29	1.6	2.16	2.74	2.8
A22 10*	0	0.006	0.032	0.089	0.264	0.444	0.76	1.18	1.8	2.32	2.75	3.01
Ceph 5*	0	0.006	0.033	0.09	0.277	0.445	0.85	1.11	1.45	1.81	2.44	2.49
Ceph 5 A22 10*	0	0.006	0.036	0.102	0.298	0.423	0.56	0.75	0.83	0.93	1.03	1.15
Cef 7.5*	0	0.005	0.029	0.076	0.241	0.437	0.65	1.05	1.37	1.45	1.65	1.61
Cef 7.5 A22 10*	0	0.006	0.033	0.091	0.258	0.345	0.33	0.35	0.31	0.26	0.25	0.22
Kan 3.75*	0	0.006	0.033	0.09	0.277	0.44	0.55	0.58	0.57	0.54	0.57	0.58
Kan 3.75 A22 10*	0	0.006	0.035	0.097	0.276	0.446	0.7	0.87	0.94	0.94	0.91	0.87

## Sheet: Fig.6
Fig. 6a	T0	T1	T2	T2.5	T3	T3.5	T4	T4.5	T5	T5.5	T6	T6.5
PA01	0	0.004	0.02	0.05	0.111	0.349	0.79	1.34	1.87	2.07	2.32	2.48
PA01A	0	0.004	0.019	0.041	0.074	0.143	0.19	0.21	0.19	0.19	0.16	0.2
PA01A*	0	0.005	0.022	0.058	0.129	0.338	0.66	1.14	1.49	1.79	1.82	1.96
PA01	0	0.004	0.019	0.049	0.113	0.343	0.74	1.31	1.82	2.18	2.21	2.42
PA01A	0	0.004	0.021	0.044	0.077	0.147	0.18	0.2	0.2	0.18	0.17	0.14
PA01A*	0	0.005	0.025	0.062	0.139	0.347	0.76	1.24	1.6	1.74	1.93	1.96
PA01	0	0.005	0.02	0.046	0.102	0.304	0.79	1.29	1.76	1.94	2.23	2.23
PA01A	0	0.004	0.02	0.04	0.072	0.139	0.16	0.19	0.18	0.17	0.15	0.13
PA01A*	0	0.005	0.026	0.063	0.139	0.355	0.78	1.19	1.65	1.86	1.94	1.98
Fig. 6b	T0	T1	T2	T2.5	T3	T3.5	T4	T4.5	T5	T5.5	T6
Sf	0	0.006	0.058	0.157	0.386	0.81	1.28	1.74	2.26	2.39	2.65
Sf A	0	0.005	0.026	0.037	0.037	0.034	0.027	0.021	0.017	0.012	0.01
Sf A*	0	0.006	0.066	0.189	0.408	0.8	1.13	1.63	2.01	2.28	2.48
Sf	0	0.005	0.055	0.154	0.373	0.77	1.27	1.81	2.15	2.42	2.59
Sf A	0	0.005	0.025	0.036	0.037	0.034	0.029	0.022	0.017	0.013	0.01
Sf A*	0	0.006	0.064	0.179	0.394	0.76	1.09	1.55	1.99	2.33	2.25
Sf	0	0.006	0.051	0.139	0.332	0.75	1.13	1.8	2.15	2.4	2.61
Sf A	0	0.005	0.025	0.036	0.037	0.035	0.03	0.023	0.017	0.013	0.009
Sf A*	0	0.007	0.067	0.185	0.399	0.77	1.1	1.56	1.96	2.32	2.47
